# Supplementary material for: Venous Thrombosis within 30 Days after Vaccination against SARS-CoV-2 in a Multinational Venous Thromboembolism Registry
Source: Viruses. 2022 Jan 18;14(2):178. doi: 10.3390/v14020178 (PMC8878689; doi:10.3390/v14020178)
Supplement: Supplementary file 1 [file viruses-14-00178-s001.zip]

Archive with 1 entries (1 files):
- viruses-1501247-supplementary.pdf
